# Supplementary material for: Collagen/Glutamate Composite Aerogels with Supramolecular Network Structures Fabricated by Regulating Self-Assembly Behavior for Drug Delivery System
Source: Gels. 2025 Nov 26;11(12):951. doi: 10.3390/gels11120951 (PMC12732607; doi:10.3390/gels11120951)
Supplement: Supplementary file 1 [file gels-11-00951-s001.zip]

Archive with 1 entries (1 files):
- gels-3971565-supplementary.pdf
